# Supplementary material for: “Making Peace” with Bodies and Sexual Selves: Changes during COVID-19 among Adults in the United States
Source: Int J Environ Res Public Health. 2021 Oct 21;18(21):11063. doi: 10.3390/ijerph182111063 (PMC8583655; doi:10.3390/ijerph182111063)
Supplement: Supplementary file 1 [file ijerph-18-11063-s001.zip]

Archive with 1 entries (1 files):
- ijerph-1380755(1).pdf
